# Supplementary material for: Microorganisms in Macroalgae Cultivation Ecosystems: A Systematic Review and Future Prospects Based on Bibliometric Analysis
Source: Microorganisms. 2025 May 12;13(5):1110. doi: 10.3390/microorganisms13051110 (PMC12114298; doi:10.3390/microorganisms13051110)
Supplement: Supplementary file 1 [file microorganisms-13-01110-s001.zip]

Archive with 1 entries (1 files):
- microorganisms-3592012-supplementary.pdf
